# Supplementary material for: Insights into the Neuroprotective Potential of Epicatechin: Effects against Aβ-Induced Toxicity in Caenorhabditis elegans
Source: Antioxidants (Basel). 2024 Jan 8;13(1):79. doi: 10.3390/antiox13010079 (PMC10812808; doi:10.3390/antiox13010079)
Supplement: Supplementary file 1 [file antioxidants-13-00079-s001.zip]

Archive with 1 entries (1 files):
- antioxidants-2737732-supplementary.pdf
